# Supplementary material for: Global epidemiology of Familial Mediterranean fever mutations using population exome sequences
Source: Mol Genet Genomic Med. 2015 Apr 5;3(4):272–82. doi: 10.1002/mgg3.140 (PMC4521964; doi:10.1002/mgg3.140)
Supplement: Supplementary file 2 [file mgg30003-0272-sd2.xls]

## Sheet: Sheet1
		Disease name	Familial Mediterranean Fever (FMF)
		OMIM entry	#249100
		Gene name	MEFV
		Variant name	p.Glu84Lys	p.Leu110Pro	p.Glu148Gln	p.Arg151Ser	p.Glu230Lys	p.Thr267Ile	p.Arg329His	p.Ser339Phe	p.Pro369Ser	p.Arg408Gln	p.Gln474Lys
		dbSNP	rs150819742	rs11466018	rs3743930	rs104895185	rs104895080	rs104895081	rs104895112	rs104895157	rs11466023	rs11466024	rs104895104
	European origin	NHLBI EA	0 (0/8698)	0 (0/8530)	0.0111 (93/8354)	0 (0/8460)	0 (0/8506)	0.000116 (1/8600)	0.000116 (21/8600)	0.000233 (2/8600)	0.00674 (58/8600)	0.00674 (58/8600)	0.000116 (1/8600)
		1000 Genomes EUR	0 (0/1006)	0 (0/1006)	0.00895 (9/1006)	0 (0/1006)	0.000994 (1/1006)	0 (0/1006)	0.00199 (2/1006)	0.000994 (1/1006)	0.00398 (4/1006)	0.00398 (4/1006)	0 (0/1006)
		p-value	1	1	0.64	1	0.2	1	1	1	0.41	0.41	1
	African origin	NHLBI AA	0 (0/4390)	0 (0/4340)	0.0104 (44/4232)	0 (0/4310)	0 (0/4356)	0 (0/4394)	0.000455 (2/4394)	0 (0/4393)	0.00341 (15/4394)	0.00364 (16/4394)	0 (0/4394)
		1000 Genomes AFR	0 (0/1322)	0 (0/1322)	0.0204 (27/1322)	0 (0/1322)	0 (0/1322)	0 (0/1322)	0 (0/1322)	0 (0/1322)	0.00227 (3/1322)	0.00150 (2/1322)	0 (0/1322)
		p-value	1	1	0.0069	1	1	1	1	1	0.67	0.32	1
		Variant name	p.Ser503Cys	p.Ala511Val	p.Ile591Thr	p.Glu632Ser	p.Arg653His	p.Met680Ile	p.Met694Val	p.Lys695Arg	p.Val722Met	p.Val726Ala	p.Ala744Ser
		dbSNP	rs190705322	rs144270019	rs11466045	rs104895128	rs104895085	rs28940580	rs61752717	rs104895094	rs104895201	rs28940579	rs61732874
	European origin	NHLBI EA	0 (0/8600)	0.000349 (3/8600)	0.0152 (131/8600)	0.000116 (1/8600)	0 (0/8600)	0.000116 (1/8600)	0.000349 (3/8600)	0.00384 (33/8600)	0.000116 (1/8600)	0.00267 (23/8600)	0.00186 (16/8600)
		1000 Genomes EUR	0 (0/1006)	0 (0/1006)	0.0179 (18/1006)	0 (0/1006)	0.000994 (1/1006)	0 (0/1006)	0 (0/1006)	0.00696 (7/1006)	0 (0/1006)	0.000994 (1/1006)	0.00497 (5/1006)
		p-value	1	1	0.61	1	0.2	1	1	0.23	1	0.50	0.10
	African origin	NHLBI AA	0 (0/4394)	0 (0/4394)	0.00205 (9/4394)	0 (0/4394)	0 (0/4394)	0 (0/4394)	0 (0/4394)	0 (0/4394)	0 (0/4394)	0.000228 (1/4394)	0.000228 (1/4394)
		1000 Genomes AFR	0 (0/1322)	0 (0/1322)	0 (0/1322)	0 (0/1322)	0 (0/1322)	0 (0/1322)	0 (0/1322)	0 (0/1322)	0 (0/1322)	0 (0/1322)	0 (0/1322)
		p-value	1	1	0.20	1	1	1	1	1	1	1	1
